# Supplementary material for: Multi-Color Two-Photon Microscopic Imaging Based on a Single-Wavelength Excitation
Source: Biosensors (Basel). 2022 May 6;12(5):307. doi: 10.3390/bios12050307 (PMC9138471; doi:10.3390/bios12050307)
Supplement: Supplementary file 1 [file biosensors-12-00307-s001.zip]

Archive with 1 entries (1 files):
- biosensors-1695252-supplementary.pdf
